# Supplementary material for: Sonochemically‐Induced Reduction of Alkenes to Alkanes with Ammonia
Source: Angew Chem Int Ed Engl. 2022 Nov 15;61(51):e202212719. doi: 10.1002/anie.202212719 (PMC10099763; doi:10.1002/anie.202212719)
Supplement: Supplementary file 3 — Supporting Information [file ANIE-61-0-s004.cdxml]

<?xml version="1.0" encoding="UTF-8" ?>
<!DOCTYPE CDXML SYSTEM "http://www.cambridgesoft.com/xml/cdxml.dtd" >
<CDXML
 CreationProgram="ChemDraw 20.1.1.125"
 Name="Equation Table 1.cdxml"
 BoundingBox="107.31 121.25 359.31 159.15"
 WindowPosition="0 0"
 WindowSize="0 -859045888"
 WindowIsZoomed="yes"
 FractionalWidths="yes"
 InterpretChemically="yes"
 ShowAtomQuery="yes"
 ShowAtomStereo="no"
 ShowAtomEnhancedStereo="yes"
 ShowAtomNumber="no"
 ShowResidueID="no"
 ShowBondQuery="yes"
 ShowBondRxn="yes"
 ShowBondStereo="no"
 ShowTerminalCarbonLabels="no"
 ShowNonTerminalCarbonLabels="no"
 HideImplicitHydrogens="no"
 LabelFont="3"
 LabelSize="10"
 LabelFace="96"
 CaptionFont="3"
 CaptionSize="10"
 HashSpacing="2.50"
 MarginWidth="1.60"
 LineWidth="0.60"
 BoldWidth="2"
 BondLength="14.40"
 BondSpacing="18"
 ChainAngle="120"
 LabelJustification="Auto"
 CaptionJustification="Left"
 AminoAcidTermini="HOH"
 ShowSequenceTermini="yes"
 ShowSequenceBonds="yes"
 ShowSequenceUnlinkedBranches="no"
 ResidueWrapCount="40"
 ResidueBlockCount="10"
 ResidueZigZag="yes"
 NumberResidueBlocks="no"
 PrintMargins="36 36 36 36"
 MacPrintInfo="000300000168016800000000101D0B4CFFD6FFD610470B760367057B03E0000200000168016800000000101D0B4C000100000064000000010001010100020001270F000100010000000000000000000000000002001901900000000000600000000000000000000100000000000000000000000000000000"
 ChemPropName=""
 ChemPropFormula="Chemical Formula: "
 ChemPropExactMass="Exact Mass: "
 ChemPropMolWt="Molecular Weight: "
 ChemPropMOverZ="m/z: "
 ChemPropAnalysis="Elemental Analysis: "
 ChemPropBoilingPt="Boiling Point: "
 ChemPropMeltingPt="Melting Point: "
 ChemPropCritTemp="Critical Temp: "
 ChemPropCritPres="Critical Pres: "
 ChemPropCritVol="Critical Vol: "
 ChemPropGibbs="Gibbs Energy: "
 ChemPropLogP="Log P: "
 ChemPropMR="MR: "
 ChemPropHenry="Henry&apos;s Law: "
 ChemPropEForm="Heat of Form: "
 ChemProptPSA="tPSA: "
 ChemPropCLogP="CLogP: "
 ChemPropCMR="CMR: "
 ChemPropLogS="LogS: "
 ChemPropPKa="pKa: "
 ChemPropID=""
 ChemPropFragmentLabel=""
 color="0"
 bgcolor="1"
 RxnAutonumberStart="1"
 RxnAutonumberConditions="no"
 RxnAutonumberStyle="Roman"
 RxnAutonumberFormat="(#)"
><colortable>
<color r="1" g="1" b="1"/>
<color r="0" g="0" b="0"/>
<color r="1" g="0" b="0"/>
<color r="1" g="1" b="0"/>
<color r="0" g="1" b="0"/>
<color r="0" g="1" b="1"/>
<color r="0" g="0" b="1"/>
<color r="1" g="0" b="1"/>
</colortable><fonttable>
<font id="3" charset="iso-8859-1" name="Arial"/>
</fonttable><page
 id="978"
 BoundingBox="0 0 523.20 769.80"
 HeaderPosition="36"
 FooterPosition="36"
 PrintTrimMarks="yes"
 HeightPages="1"
 WidthPages="1"
><fragment
 id="262"
 BoundingBox="107.31 130.10 194.91 140.15"
 Z="38"
><n
 id="261"
 p="107.46 132.60"
 Z="37"
 AS="N"
/><n
 id="263"
 p="119.93 139.80"
 Z="39"
 AS="N"
/><n
 id="265"
 p="132.40 132.60"
 Z="41"
 AS="N"
/><n
 id="267"
 p="144.87 139.80"
 Z="43"
 AS="N"
/><n
 id="269"
 p="157.34 132.60"
 Z="45"
 AS="N"
/><n
 id="271"
 p="169.81 139.80"
 Z="47"
 AS="N"
/><n
 id="273"
 p="182.28 132.60"
 Z="49"
 AS="N"
/><n
 id="275"
 p="194.76 139.80"
 Z="51"
 AS="N"
/><b
 id="264"
 Z="40"
 B="261"
 E="263"
 Order="2"
 BS="N"
/><b
 id="266"
 Z="42"
 B="263"
 E="265"
 BS="N"
/><b
 id="268"
 Z="44"
 B="265"
 E="267"
 BS="N"
/><b
 id="270"
 Z="46"
 B="267"
 E="269"
 BS="N"
/><b
 id="272"
 Z="48"
 B="269"
 E="271"
 BS="N"
/><b
 id="274"
 Z="50"
 B="271"
 E="273"
 BS="N"
/><b
 id="276"
 Z="52"
 B="273"
 E="275"
 BS="N"
/></fragment><fragment
 id="278"
 BoundingBox="271.71 132.25 359.31 140.15"
 Z="55"
><n
 id="279"
 p="271.86 132.60"
 Z="54"
 AS="N"
/><n
 id="280"
 p="284.33 139.80"
 Z="56"
 AS="N"
/><n
 id="281"
 p="296.80 132.60"
 Z="58"
 AS="N"
/><n
 id="282"
 p="309.27 139.80"
 Z="60"
 AS="N"
/><n
 id="283"
 p="321.74 132.60"
 Z="62"
 AS="N"
/><n
 id="284"
 p="334.21 139.80"
 Z="64"
 AS="N"
/><n
 id="285"
 p="346.68 132.60"
 Z="66"
 AS="N"
/><n
 id="286"
 p="359.16 139.80"
 Z="68"
 AS="N"
/><b
 id="287"
 Z="57"
 B="279"
 E="280"
 BS="N"
/><b
 id="288"
 Z="59"
 B="280"
 E="281"
 BS="N"
/><b
 id="289"
 Z="61"
 B="281"
 E="282"
 BS="N"
/><b
 id="290"
 Z="63"
 B="282"
 E="283"
 BS="N"
/><b
 id="291"
 Z="65"
 B="283"
 E="284"
 BS="N"
/><b
 id="292"
 Z="67"
 B="284"
 E="285"
 BS="N"
/><b
 id="293"
 Z="69"
 B="285"
 E="286"
 BS="N"
/></fragment><t
 id="294"
 p="211.26 130.20"
 BoundingBox="211.26 121.25 255.84 132.75"
 Z="70"
 Warning="Chemical Interpretation is not possible for this label"
 LineHeight="auto"
><s font="3" size="10" color="0">30 °C, 6 h</s></t><t
 id="970"
 p="115.80 156.60"
 BoundingBox="115.80 147.65 190.29 159.15"
 Z="71"
 Warning="Chemical Interpretation is not possible for this label"
 LineHeight="auto"
><s font="3" size="10" color="0">5 wt% on carbon</s></t><graphic
 id="976"
 SupersededBy="979"
 BoundingBox="259.70 136.20 205.86 136.20"
 Z="53"
 GraphicType="Line"
 ArrowType="FullHead"
 HeadSize="1000"
/><scheme
 id="980"
><step
 id="981"
 ReactionStepReactants="262"
 ReactionStepProducts="278"
 ReactionStepArrows="976"
 ReactionStepObjectsAboveArrow="294"
/></scheme><arrow
 id="979"
 BoundingBox="205.86 134.10 259.70 137.70"
 Z="53"
 FillType="None"
 ArrowheadHead="Full"
 ArrowheadType="Solid"
 HeadSize="1000"
 ArrowheadCenterSize="875"
 ArrowheadWidth="250"
 Head3D="259.70 136.20 0"
 Tail3D="205.86 136.20 0"
 Center3D="436.44 367.80 0"
 MajorAxisEnd3D="490.28 367.80 0"
 MinorAxisEnd3D="436.44 396.60 0"
/></page></CDXML>
