# Supplementary material for: Sonochemically‐Induced Reduction of Alkenes to Alkanes with Ammonia
Source: Angew Chem Int Ed Engl. 2022 Nov 15;61(51):e202212719. doi: 10.1002/anie.202212719 (PMC10099763; doi:10.1002/anie.202212719)
Supplement: Supplementary file 4 — Supporting Information [file ANIE-61-0-s006.cdxml]

<?xml version="1.0" encoding="UTF-8" ?>
<!DOCTYPE CDXML SYSTEM "http://www.cambridgesoft.com/xml/cdxml.dtd" >
<CDXML
 CreationProgram="ChemDraw 20.1.1.125"
 Name="Formula and equation Table 2.cdxml"
 BoundingBox="143.37 13.85 432.79 532.97"
 WindowPosition="0 0"
 WindowSize="0 -859045888"
 WindowIsZoomed="yes"
 FractionalWidths="yes"
 InterpretChemically="yes"
 ShowAtomQuery="yes"
 ShowAtomStereo="no"
 ShowAtomEnhancedStereo="yes"
 ShowAtomNumber="no"
 ShowResidueID="no"
 ShowBondQuery="yes"
 ShowBondRxn="yes"
 ShowBondStereo="no"
 ShowTerminalCarbonLabels="no"
 ShowNonTerminalCarbonLabels="no"
 HideImplicitHydrogens="no"
 LabelFont="3"
 LabelSize="10"
 LabelFace="96"
 CaptionFont="3"
 CaptionSize="10"
 HashSpacing="2.50"
 MarginWidth="1.60"
 LineWidth="0.60"
 BoldWidth="2"
 BondLength="14.40"
 BondSpacing="18"
 ChainAngle="120"
 LabelJustification="Auto"
 CaptionJustification="Left"
 AminoAcidTermini="HOH"
 ShowSequenceTermini="yes"
 ShowSequenceBonds="yes"
 ShowSequenceUnlinkedBranches="no"
 ResidueWrapCount="40"
 ResidueBlockCount="10"
 ResidueZigZag="yes"
 NumberResidueBlocks="no"
 PrintMargins="36 36 36 36"
 MacPrintInfo="0003000002580258000000001A9F1298FF9CFF9C1B0412FD0367057B03E00002000002580258000000001A9F1298000100000064000000010001010100020001270F000100010000000000000000000000000002001901900000000000600000000000000000000100000000000000000000000000000000"
 ChemPropName=""
 ChemPropFormula="Chemical Formula: "
 ChemPropExactMass="Exact Mass: "
 ChemPropMolWt="Molecular Weight: "
 ChemPropMOverZ="m/z: "
 ChemPropAnalysis="Elemental Analysis: "
 ChemPropBoilingPt="Boiling Point: "
 ChemPropMeltingPt="Melting Point: "
 ChemPropCritTemp="Critical Temp: "
 ChemPropCritPres="Critical Pres: "
 ChemPropCritVol="Critical Vol: "
 ChemPropGibbs="Gibbs Energy: "
 ChemPropLogP="Log P: "
 ChemPropMR="MR: "
 ChemPropHenry="Henry&apos;s Law: "
 ChemPropEForm="Heat of Form: "
 ChemProptPSA="tPSA: "
 ChemPropCLogP="CLogP: "
 ChemPropCMR="CMR: "
 ChemPropLogS="LogS: "
 ChemPropPKa="pKa: "
 ChemPropID=""
 ChemPropFragmentLabel=""
 color="0"
 bgcolor="1"
 RxnAutonumberStart="1"
 RxnAutonumberConditions="no"
 RxnAutonumberStyle="Roman"
 RxnAutonumberFormat="(#)"
><colortable>
<color r="1" g="1" b="1"/>
<color r="0" g="0" b="0"/>
<color r="1" g="0" b="0"/>
<color r="1" g="1" b="0"/>
<color r="0" g="1" b="0"/>
<color r="0" g="1" b="1"/>
<color r="0" g="0" b="1"/>
<color r="1" g="0" b="1"/>
<color r="1" g="0.5020" b="0.2510"/>
<color r="0.5020" g="0" b="0"/>
</colortable><fonttable>
<font id="3" charset="iso-8859-1" name="Arial"/>
</fonttable><page
 id="1082"
 BoundingBox="0 0 523.32 769.92"
 HeaderPosition="36"
 FooterPosition="36"
 PrintTrimMarks="yes"
 HeightPages="1"
 WidthPages="1"
><fragment
 id="720"
 BoundingBox="143.37 39.62 197.18 57.30"
 Z="30"
><n
 id="721"
 p="151.98 51.20"
 Z="29"
 NodeType="GenericNickname"
 NumHydrogens="0"
 NeedsClean="yes"
 AS="N"
 GenericNickname="R"
><t
 p="154.76 55.10"
 BoundingBox="143.37 46.82 154.76 57.30"
 LabelJustification="Right"
 Justification="Right"
 LabelAlignment="Right"
><s font="3" size="10" color="0" face="96">R1</s></t></n><n
 id="722"
 p="164.45 44"
 Z="31"
 AS="N"
/><n
 id="723"
 p="176.93 51.20"
 Z="33"
 AS="N"
/><n
 id="967"
 p="189.40 44"
 Z="48"
 NodeType="GenericNickname"
 NumHydrogens="0"
 NeedsClean="yes"
 AS="N"
 GenericNickname="R"
><t
 p="185.79 47.90"
 BoundingBox="185.79 39.62 197.18 50.10"
 LabelJustification="Left"
 LabelAlignment="Left"
><s font="3" size="10" color="0" face="96">R2</s></t></n><b
 id="724"
 Z="32"
 B="721"
 E="722"
 BS="N"
/><b
 id="725"
 Z="34"
 B="722"
 E="723"
 Order="2"
 BS="N"
 BondCircularOrdering="0 724 0 968"
/><b
 id="968"
 Z="49"
 B="723"
 E="967"
 Display="Wavy"
 BS="N"
/></fragment><fragment
 id="730"
 BoundingBox="333.12 29.12 382.76 75.60"
 Z="37"
><n
 id="731"
 p="341.73 55.10"
 Z="36"
 NodeType="GenericNickname"
 NumHydrogens="0"
 NeedsClean="yes"
 AS="N"
 GenericNickname="R"
><t
 p="344.51 59"
 BoundingBox="333.12 50.72 344.51 61.20"
 LabelJustification="Right"
 Justification="Right"
 LabelAlignment="Right"
><s font="3" size="10" color="0" face="96">R1</s></t></n><n
 id="732"
 p="354.20 47.90"
 Z="38"
 AS="N"
/><n
 id="733"
 p="366.68 55.10"
 Z="40"
 AS="N"
/><n
 id="734"
 p="379.15 47.90"
 Z="42"
 Element="1"
 NumHydrogens="0"
 NeedsClean="yes"
 AS="N"
><t
 p="375.54 51.80"
 BoundingBox="375.54 43.52 382.76 51.80"
 LabelJustification="Left"
><s font="3" size="10" color="0" face="96">H</s></t></n><n
 id="735"
 p="354.20 33.50"
 Z="44"
 Element="1"
 NumHydrogens="0"
 NeedsClean="yes"
 AS="N"
><t
 p="350.59 37.40"
 BoundingBox="350.59 29.12 357.81 37.40"
 LabelJustification="Left"
><s font="3" size="10" color="0" face="96">H</s></t></n><n
 id="969"
 p="366.68 69.50"
 Z="50"
 NodeType="GenericNickname"
 NumHydrogens="0"
 NeedsClean="yes"
 AS="N"
 GenericNickname="R"
><t
 p="363.07 73.40"
 BoundingBox="363.07 65.12 374.46 75.60"
 LabelJustification="Left"
 LabelAlignment="Left"
><s font="3" size="10" color="0" face="96">R2</s></t></n><b
 id="736"
 Z="39"
 B="731"
 E="732"
 BS="N"
/><b
 id="737"
 Z="41"
 B="732"
 E="733"
 BS="N"
/><b
 id="738"
 Z="43"
 B="733"
 E="734"
 BS="N"
/><b
 id="739"
 Z="45"
 B="732"
 E="735"
 BS="N"
/><b
 id="970"
 Z="51"
 B="733"
 E="969"
 BS="N"
/></fragment><fragment
 id="791"
 BoundingBox="221.87 52.85 318.03 64.35"
 Z="47"
><n
 id="792"
 p="269.95 57.90"
 Z="46"
 Warning="ChemDraw can&apos;t interpret this label."
 NodeType="Unspecified"
 NeedsClean="yes"
 AS="N"
 LabelDisplay="Center"
><t
 p="269.95 61.80"
 BoundingBox="221.87 52.85 318.03 64.35"
 LabelJustification="Center"
 LabelLineHeight="auto"
 Justification="Center"
 LineHeight="auto"
 LabelAlignment="Left"
><s font="3" size="10" color="0">Ultrasound (525 KHz)</s></t></n></fragment><fragment
 id="672"
 BoundingBox="308.91 170.35 359.09 178.25"
 Z="144"
><n
 id="673"
 p="309.06 170.70"
 Z="143"
 AS="N"
/><n
 id="674"
 p="321.53 177.90"
 Z="145"
 AS="N"
/><n
 id="675"
 p="334 170.70"
 Z="147"
 AS="N"
/><n
 id="676"
 p="346.47 177.90"
 Z="149"
 AS="N"
/><n
 id="677"
 p="358.94 170.70"
 Z="151"
 AS="N"
/><b
 id="678"
 Z="146"
 B="673"
 E="674"
 BS="N"
/><b
 id="679"
 Z="148"
 B="674"
 E="675"
 BS="N"
/><b
 id="680"
 Z="150"
 B="675"
 E="676"
 BS="N"
/><b
 id="681"
 Z="152"
 B="676"
 E="677"
 BS="N"
/></fragment><fragment
 id="399"
 BoundingBox="166.37 168.40 216.55 178.45"
 Z="166"
><n
 id="400"
 p="166.52 170.90"
 Z="165"
 AS="N"
/><n
 id="401"
 p="178.99 178.10"
 Z="167"
 AS="N"
/><n
 id="402"
 p="191.46 170.90"
 Z="169"
 AS="N"
/><n
 id="403"
 p="203.93 178.10"
 Z="171"
 AS="N"
/><n
 id="404"
 p="216.40 170.90"
 Z="173"
 AS="N"
/><b
 id="410"
 Z="168"
 B="400"
 E="401"
 Order="2"
 BS="N"
/><b
 id="411"
 Z="170"
 B="401"
 E="402"
 BS="N"
/><b
 id="412"
 Z="172"
 B="402"
 E="403"
 BS="N"
/><b
 id="413"
 Z="174"
 B="403"
 E="404"
 BS="N"
/></fragment><fragment
 id="683"
 BoundingBox="167.57 212.27 217.75 222.32"
 Z="188"
><n
 id="684"
 p="167.72 214.78"
 Z="187"
 AS="N"
/><n
 id="685"
 p="180.19 221.98"
 Z="189"
 AS="N"
/><n
 id="686"
 p="192.66 214.78"
 Z="191"
 AS="N"
/><n
 id="687"
 p="205.13 221.98"
 Z="193"
 AS="N"
/><n
 id="688"
 p="217.60 214.78"
 Z="195"
 AS="N"
/><b
 id="694"
 Z="190"
 B="684"
 E="685"
 Order="2"
 BS="N"
/><b
 id="695"
 Z="192"
 B="685"
 E="686"
 BS="N"
/><b
 id="696"
 Z="194"
 B="686"
 E="687"
 BS="N"
/><b
 id="697"
 Z="196"
 B="687"
 E="688"
 BS="N"
/></fragment><fragment
 id="704"
 BoundingBox="303.77 213.68 353.95 221.57"
 Z="210"
><n
 id="705"
 p="303.92 214.02"
 Z="209"
 AS="N"
/><n
 id="706"
 p="316.39 221.22"
 Z="211"
 AS="N"
/><n
 id="707"
 p="328.86 214.02"
 Z="213"
 AS="N"
/><n
 id="708"
 p="341.33 221.22"
 Z="215"
 AS="N"
/><n
 id="709"
 p="353.80 214.02"
 Z="217"
 AS="N"
/><b
 id="710"
 Z="212"
 B="705"
 E="706"
 BS="N"
/><b
 id="711"
 Z="214"
 B="706"
 E="707"
 BS="N"
/><b
 id="712"
 Z="216"
 B="707"
 E="708"
 BS="N"
/><b
 id="713"
 Z="218"
 B="708"
 E="709"
 BS="N"
/></fragment><fragment
 id="378"
 BoundingBox="172.58 248.72 207.94 284.08"
 Z="239"
><n
 id="375"
 p="172.88 259.20"
 Z="237"
 AS="N"
/><n
 id="377"
 p="172.88 273.60"
 Z="238"
 AS="N"
/><n
 id="379"
 p="183.06 283.78"
 Z="240"
 AS="N"
/><n
 id="381"
 p="197.46 283.78"
 Z="241"
 AS="N"
/><n
 id="383"
 p="207.64 273.60"
 Z="242"
 AS="N"
/><n
 id="385"
 p="207.64 259.20"
 Z="243"
 AS="N"
/><n
 id="387"
 p="197.46 249.02"
 Z="244"
 AS="N"
/><n
 id="389"
 p="183.06 249.02"
 Z="245"
 AS="N"
/><b
 id="391"
 Z="246"
 B="375"
 E="377"
 BS="N"
/><b
 id="392"
 Z="247"
 B="377"
 E="379"
 BS="N"
/><b
 id="393"
 Z="248"
 B="379"
 E="381"
 BS="N"
/><b
 id="394"
 Z="249"
 B="381"
 E="383"
 BS="N"
/><b
 id="395"
 Z="250"
 B="383"
 E="385"
 Order="2"
 BS="Z"
 BondCircularOrdering="394 0 0 396"
/><b
 id="396"
 Z="251"
 B="385"
 E="387"
 BS="N"
/><b
 id="397"
 Z="252"
 B="387"
 E="389"
 BS="N"
/><b
 id="398"
 Z="253"
 B="389"
 E="375"
 BS="N"
/></fragment><fragment
 id="503"
 BoundingBox="313.58 247.52 348.94 282.88"
 Z="273"
><n
 id="504"
 p="313.88 258"
 Z="271"
 AS="N"
/><n
 id="505"
 p="313.88 272.40"
 Z="272"
 AS="N"
/><n
 id="506"
 p="324.06 282.58"
 Z="274"
 AS="N"
/><n
 id="507"
 p="338.46 282.58"
 Z="275"
 AS="N"
/><n
 id="508"
 p="348.64 272.40"
 Z="276"
 AS="N"
/><n
 id="509"
 p="348.64 258"
 Z="277"
 AS="N"
/><n
 id="510"
 p="338.46 247.82"
 Z="278"
 AS="N"
/><n
 id="511"
 p="324.06 247.82"
 Z="279"
 AS="N"
/><b
 id="512"
 Z="280"
 B="504"
 E="505"
 BS="N"
/><b
 id="513"
 Z="281"
 B="505"
 E="506"
 BS="N"
/><b
 id="514"
 Z="282"
 B="506"
 E="507"
 BS="N"
/><b
 id="515"
 Z="283"
 B="507"
 E="508"
 BS="N"
/><b
 id="516"
 Z="284"
 B="508"
 E="509"
 BS="N"
/><b
 id="517"
 Z="285"
 B="509"
 E="510"
 BS="N"
/><b
 id="518"
 Z="286"
 B="510"
 E="511"
 BS="N"
/><b
 id="519"
 Z="287"
 B="511"
 E="504"
 BS="N"
/></fragment><fragment
 id="1010"
 BoundingBox="177.49 304.45 203.03 333.95"
 Z="306"
><n
 id="1011"
 p="177.79 312"
 Z="304"
 AS="N"
/><n
 id="1012"
 p="177.79 326.40"
 Z="305"
 AS="N"
/><n
 id="1013"
 p="190.26 333.60"
 Z="307"
 AS="N"
/><n
 id="1014"
 p="202.73 326.40"
 Z="308"
 AS="N"
/><n
 id="1015"
 p="202.73 312"
 Z="309"
 AS="N"
/><n
 id="1016"
 p="190.26 304.80"
 Z="310"
 AS="N"
/><n
 id="1017"
 p="193.99 318.71"
 Z="317"
 AS="N"
/><b
 id="1018"
 Z="311"
 B="1011"
 E="1012"
 Order="2"
 BS="N"
 BondCircularOrdering="1023 0 0 1019"
/><b
 id="1019"
 Z="312"
 B="1012"
 E="1013"
 BS="N"
/><b
 id="1020"
 Z="313"
 B="1013"
 E="1014"
 BS="N"
/><b
 id="1021"
 Z="314"
 B="1014"
 E="1015"
 BS="N"
/><b
 id="1022"
 Z="315"
 B="1015"
 E="1016"
 BS="N"
/><b
 id="1023"
 Z="316"
 B="1016"
 E="1011"
 BS="N"
/><b
 id="1024"
 Z="318"
 B="1016"
 E="1017"
 BS="N"
/><b
 id="1025"
 Z="319"
 B="1017"
 E="1013"
 BS="N"
/></fragment><fragment
 id="528"
 BoundingBox="313.69 304.45 339.23 333.95"
 Z="338"
><n
 id="529"
 p="313.99 312"
 Z="336"
 AS="N"
/><n
 id="530"
 p="313.99 326.40"
 Z="337"
 AS="N"
/><n
 id="531"
 p="326.46 333.60"
 Z="339"
 AS="N"
/><n
 id="532"
 p="338.93 326.40"
 Z="340"
 AS="N"
/><n
 id="533"
 p="338.93 312"
 Z="341"
 AS="N"
/><n
 id="534"
 p="326.46 304.80"
 Z="342"
 AS="N"
/><n
 id="535"
 p="330.19 318.71"
 Z="349"
 AS="N"
/><b
 id="536"
 Z="343"
 B="529"
 E="530"
 BS="N"
/><b
 id="537"
 Z="344"
 B="530"
 E="531"
 BS="N"
/><b
 id="538"
 Z="345"
 B="531"
 E="532"
 BS="N"
/><b
 id="539"
 Z="346"
 B="532"
 E="533"
 BS="N"
/><b
 id="540"
 Z="347"
 B="533"
 E="534"
 BS="N"
/><b
 id="541"
 Z="348"
 B="534"
 E="529"
 BS="N"
/><b
 id="542"
 Z="350"
 B="534"
 E="535"
 BS="N"
/><b
 id="543"
 Z="351"
 B="535"
 E="531"
 BS="N"
/></fragment><fragment
 id="446"
 BoundingBox="160.73 362.95 223.38 375.16"
 Z="366"
><n
 id="447"
 p="160.88 365.45"
 Z="365"
 AS="N"
/><n
 id="448"
 p="173.35 372.65"
 Z="367"
 AS="N"
/><n
 id="449"
 p="185.82 365.45"
 Z="369"
 AS="N"
/><n
 id="450"
 p="198.29 372.65"
 Z="371"
 AS="N"
/><n
 id="451"
 p="210.76 365.45"
 Z="373"
 AS="N"
/><n
 id="452"
 p="223.24 372.65"
 Z="375"
 AS="N"
/><b
 id="455"
 Z="368"
 B="447"
 E="448"
 Order="2"
 BS="N"
/><b
 id="456"
 Z="370"
 B="448"
 E="449"
 BS="N"
/><b
 id="457"
 Z="372"
 B="449"
 E="450"
 BS="N"
/><b
 id="458"
 Z="374"
 B="450"
 E="451"
 BS="N"
/><b
 id="459"
 Z="376"
 B="451"
 E="452"
 Order="2"
 BS="N"
/></fragment><fragment
 id="1026"
 BoundingBox="275.33 366.40 337.99 376.45"
 Z="392"
><n
 id="1027"
 p="275.48 368.90"
 Z="391"
 AS="N"
/><n
 id="1028"
 p="287.95 376.10"
 Z="393"
 AS="N"
/><n
 id="1029"
 p="300.42 368.90"
 Z="395"
 AS="N"
/><n
 id="1030"
 p="312.89 376.10"
 Z="397"
 AS="N"
/><n
 id="1031"
 p="325.36 368.90"
 Z="399"
 AS="N"
/><n
 id="1032"
 p="337.84 376.10"
 Z="402"
 AS="N"
/><b
 id="1033"
 Z="394"
 B="1027"
 E="1028"
 Order="2"
 BS="N"
/><b
 id="1034"
 Z="396"
 B="1028"
 E="1029"
 BS="N"
/><b
 id="1035"
 Z="398"
 B="1029"
 E="1030"
 BS="N"
/><b
 id="1036"
 Z="400"
 B="1030"
 E="1031"
 BS="N"
/><b
 id="1037"
 Z="403"
 B="1031"
 E="1032"
 BS="N"
/></fragment><fragment
 id="729"
 BoundingBox="366.53 368.23 429.18 376.12"
 Z="418"
><n
 id="1039"
 p="366.68 368.57"
 Z="417"
 AS="N"
/><n
 id="1040"
 p="379.15 375.77"
 Z="419"
 AS="N"
/><n
 id="1041"
 p="391.62 368.57"
 Z="421"
 AS="N"
/><n
 id="1042"
 p="404.09 375.77"
 Z="423"
 AS="N"
/><n
 id="1043"
 p="416.56 368.57"
 Z="425"
 AS="N"
/><n
 id="1044"
 p="429.03 375.77"
 Z="427"
 AS="N"
/><b
 id="1045"
 Z="420"
 B="1039"
 E="1040"
 BS="N"
/><b
 id="1046"
 Z="422"
 B="1040"
 E="1041"
 BS="N"
/><b
 id="1047"
 Z="424"
 B="1041"
 E="1042"
 BS="N"
/><b
 id="1048"
 Z="426"
 B="1042"
 E="1043"
 BS="N"
/><b
 id="740"
 Z="428"
 B="1043"
 E="1044"
 BS="N"
/></fragment><fragment
 id="744"
 BoundingBox="160.13 407.37 222.79 417.42"
 Z="456"
><n
 id="463"
 p="160.28 409.88"
 Z="444"
 AS="N"
/><n
 id="464"
 p="172.75 417.08"
 Z="445"
 AS="N"
/><n
 id="465"
 p="185.22 409.88"
 Z="447"
 AS="N"
/><n
 id="466"
 p="197.69 417.08"
 Z="449"
 AS="N"
/><n
 id="467"
 p="210.16 409.88"
 Z="450"
 AS="N"
/><n
 id="468"
 p="222.63 417.08"
 Z="452"
 AS="N"
/><b
 id="471"
 Z="446"
 B="463"
 E="464"
 BS="N"
/><b
 id="472"
 Z="448"
 B="464"
 E="465"
 Order="2"
 BS="N"
 BondCircularOrdering="471 0 748 0"
/><b
 id="474"
 Z="451"
 B="466"
 E="467"
 BS="N"
/><b
 id="475"
 Z="453"
 B="467"
 E="468"
 BS="N"
/><b
 id="748"
 Z="457"
 B="465"
 E="466"
 Display="Wavy"
 BS="N"
/></fragment><fragment
 id="1049"
 BoundingBox="279.53 407.15 342.18 415.04"
 Z="472"
><n
 id="745"
 p="279.68 407.50"
 Z="471"
 AS="N"
/><n
 id="746"
 p="292.15 414.70"
 Z="473"
 AS="N"
/><n
 id="747"
 p="304.62 407.50"
 Z="475"
 AS="N"
/><n
 id="1050"
 p="317.09 414.70"
 Z="477"
 AS="N"
/><n
 id="749"
 p="329.56 407.50"
 Z="479"
 AS="N"
/><n
 id="750"
 p="342.03 414.70"
 Z="481"
 AS="N"
/><b
 id="751"
 Z="474"
 B="745"
 E="746"
 BS="N"
/><b
 id="752"
 Z="476"
 B="746"
 E="747"
 BS="N"
/><b
 id="753"
 Z="478"
 B="747"
 E="1050"
 BS="N"
/><b
 id="754"
 Z="480"
 B="1050"
 E="749"
 BS="N"
/><b
 id="755"
 Z="482"
 B="749"
 E="750"
 BS="N"
/></fragment><fragment
 id="862"
 BoundingBox="150.76 446.60 250.16 478.95"
 Z="514"
><n
 id="861"
 p="150.91 465.55"
 Z="513"
 AS="N"
/><n
 id="863"
 p="163.38 472.75"
 Z="515"
 AS="N"
/><n
 id="865"
 p="175.85 465.55"
 Z="517"
 AS="N"
/><n
 id="867"
 p="190.25 465.55"
 Z="519"
 AS="N"
/><n
 id="869"
 p="202.72 472.75"
 Z="521"
 AS="N"
/><n
 id="877"
 p="215.19 465.55"
 Z="523"
 AS="N"
/><n
 id="879"
 p="227.66 472.75"
 Z="525"
 NodeType="Fragment"
 NeedsClean="yes"
 AS="N"
><fragment
 id="1083"
><n
 id="889"
 p="227.66 472.75"
 Z="508"
 Element="8"
 NumHydrogens="0"
 NeedsClean="yes"
><t
 p="223.77 476.65"
 BoundingBox="223.77 468.20 231.55 476.75"
 LabelJustification="Left"
><s font="3" size="10" color="0" face="96">O</s></t></n><n
 id="890"
 p="240.09 465.58"
 Z="509"
/><n
 id="891"
 p="215.23 465.58"
 Z="510"
 NodeType="ExternalConnectionPoint"
 ExternalConnectionNum="1"
/><b
 id="892"
 Z="511"
 B="889"
 E="890"
/><b
 id="893"
 Z="512"
 B="891"
 E="889"
/></fragment><t
 p="223.77 476.65"
 BoundingBox="223.77 468.20 250.16 478.95"
 LabelJustification="Left"
 LabelAlignment="Left"
><s font="3" size="10" color="0" face="96">OCH3</s></t></n><n
 id="881"
 p="215.19 451.15"
 Z="527"
 Element="8"
 NumHydrogens="0"
 NeedsClean="yes"
 AS="N"
><t
 p="211.30 455.05"
 BoundingBox="211.30 446.60 219.08 455.15"
 LabelJustification="Left"
><s font="3" size="10" color="0" face="96">O</s></t></n><b
 id="864"
 Z="516"
 B="861"
 E="863"
 BS="N"
/><b
 id="866"
 Z="518"
 B="863"
 E="865"
 BS="N"
/><b
 id="868"
 Z="520"
 B="865"
 E="867"
 Order="2"
 BS="Z"
 BondCircularOrdering="0 866 870 0"
/><b
 id="870"
 Z="522"
 B="867"
 E="869"
 BS="N"
/><b
 id="878"
 Z="524"
 B="869"
 E="877"
 BS="N"
/><b
 id="880"
 Z="526"
 B="877"
 E="879"
 BS="N"
/><b
 id="882"
 Z="528"
 B="877"
 E="881"
 Order="2"
 BS="N"
/></fragment><fragment
 id="886"
 BoundingBox="279.76 444.50 364.76 476.85"
 Z="557"
><n
 id="1051"
 p="304.85 463.45"
 Z="558"
 AS="N"
/><n
 id="1052"
 p="317.32 470.65"
 Z="559"
 AS="N"
/><n
 id="1053"
 p="329.79 463.45"
 Z="561"
 AS="N"
/><n
 id="1054"
 p="342.26 470.65"
 Z="563"
 NodeType="Fragment"
 NeedsClean="yes"
 AS="N"
><fragment
 id="1084"
><n
 id="897"
 p="342.26 470.65"
 Z="552"
 Element="8"
 NumHydrogens="0"
 NeedsClean="yes"
><t
 p="338.37 474.55"
 BoundingBox="338.37 466.10 346.15 474.65"
 LabelJustification="Left"
><s font="3" size="10" color="0" face="96">O</s></t></n><n
 id="898"
 p="354.69 463.48"
 Z="553"
/><n
 id="899"
 p="329.83 463.48"
 Z="554"
 NodeType="ExternalConnectionPoint"
 ExternalConnectionNum="1"
/><b
 id="900"
 Z="555"
 B="897"
 E="898"
/><b
 id="901"
 Z="556"
 B="899"
 E="897"
/></fragment><t
 p="338.37 474.55"
 BoundingBox="338.37 466.10 364.76 476.85"
 LabelJustification="Left"
 LabelAlignment="Left"
><s font="3" size="10" color="0" face="96">OCH3</s></t></n><n
 id="902"
 p="329.79 449.05"
 Z="565"
 Element="8"
 NumHydrogens="0"
 NeedsClean="yes"
 AS="N"
><t
 p="325.90 452.95"
 BoundingBox="325.90 444.50 333.68 453.05"
 LabelJustification="Left"
><s font="3" size="10" color="0" face="96">O</s></t></n><n
 id="913"
 p="292.38 470.65"
 Z="568"
 AS="N"
/><n
 id="915"
 p="279.91 463.45"
 Z="570"
 AS="N"
/><b
 id="906"
 Z="560"
 B="1051"
 E="1052"
 BS="N"
/><b
 id="907"
 Z="562"
 B="1052"
 E="1053"
 BS="N"
/><b
 id="908"
 Z="564"
 B="1053"
 E="1054"
 BS="N"
/><b
 id="909"
 Z="566"
 B="1053"
 E="902"
 Order="2"
 BS="N"
/><b
 id="914"
 Z="569"
 B="1051"
 E="913"
 BS="N"
/><b
 id="916"
 Z="571"
 B="913"
 E="915"
 BS="N"
/></fragment><fragment
 id="758"
 BoundingBox="163.69 512.17 227.63 529.43"
 Z="585"
><n
 id="759"
 p="177.60 519.72"
 Z="586"
 AS="N"
/><n
 id="760"
 p="190.07 512.52"
 Z="587"
 AS="N"
/><n
 id="761"
 p="202.54 519.72"
 Z="589"
 AS="N"
/><n
 id="762"
 p="215.01 512.52"
 Z="591"
 AS="N"
/><n
 id="763"
 p="227.48 519.72"
 Z="593"
 AS="N"
/><n
 id="766"
 p="165.13 526.92"
 Z="595"
 AS="N"
/><b
 id="767"
 Z="588"
 B="759"
 E="760"
 BS="N"
/><b
 id="768"
 Z="590"
 B="760"
 E="761"
 BS="N"
/><b
 id="769"
 Z="592"
 B="761"
 E="762"
 BS="N"
/><b
 id="770"
 Z="594"
 B="762"
 E="763"
 BS="N"
/><b
 id="773"
 Z="596"
 B="759"
 E="766"
 Order="3"
 BS="N"
/></fragment><fragment
 id="1055"
 BoundingBox="282.53 514.30 345.19 524.35"
 Z="612"
><n
 id="1056"
 p="282.68 516.80"
 Z="611"
 AS="N"
/><n
 id="1057"
 p="295.15 524"
 Z="613"
 AS="N"
/><n
 id="1058"
 p="307.62 516.80"
 Z="615"
 AS="N"
/><n
 id="1059"
 p="320.09 524"
 Z="617"
 AS="N"
/><n
 id="1060"
 p="332.56 516.80"
 Z="619"
 AS="N"
/><n
 id="1061"
 p="345.04 524"
 Z="622"
 AS="N"
/><b
 id="1062"
 Z="614"
 B="1056"
 E="1057"
 Order="2"
 BS="N"
/><b
 id="1063"
 Z="616"
 B="1057"
 E="1058"
 BS="N"
/><b
 id="1064"
 Z="618"
 B="1058"
 E="1059"
 BS="N"
/><b
 id="1065"
 Z="620"
 B="1059"
 E="1060"
 BS="N"
/><b
 id="1066"
 Z="623"
 B="1060"
 E="1061"
 BS="N"
/></fragment><fragment
 id="1068"
 BoundingBox="370.13 518.23 432.79 526.12"
 Z="638"
><n
 id="1069"
 p="370.28 518.57"
 Z="637"
 AS="N"
/><n
 id="1070"
 p="382.75 525.77"
 Z="639"
 AS="N"
/><n
 id="1071"
 p="395.22 518.57"
 Z="641"
 AS="N"
/><n
 id="1072"
 p="407.69 525.77"
 Z="643"
 AS="N"
/><n
 id="1073"
 p="420.16 518.57"
 Z="645"
 AS="N"
/><n
 id="1074"
 p="432.63 525.77"
 Z="647"
 AS="N"
/><b
 id="1075"
 Z="640"
 B="1069"
 E="1070"
 BS="N"
/><b
 id="1076"
 Z="642"
 B="1070"
 E="1071"
 BS="N"
/><b
 id="1077"
 Z="644"
 B="1071"
 E="1072"
 BS="N"
/><b
 id="1078"
 Z="646"
 B="1072"
 E="1073"
 BS="N"
/><b
 id="1079"
 Z="648"
 B="1073"
 E="1074"
 BS="N"
/></fragment><t
 id="971"
 p="242.31 22.80"
 BoundingBox="242.31 13.85 297.59 27"
 Z="52"
 Warning="Chemical Interpretation is not possible for this label"
 LineHeight="auto"
><s font="3" size="10" color="0">NH</s><s font="3" size="10" color="0" face="32">3</s><s font="3" size="10" color="0"> (5 wt%)</s></t><t
 id="972"
 p="240.72 40.20"
 BoundingBox="240.72 31.25 299.19 42.75"
 Z="53"
 Warning="Chemical Interpretation is not possible for this label"
 LineHeight="auto"
><s font="3" size="10" color="0">30°C, 6 h, air</s></t><t
 id="973"
 p="151.86 80.40"
 BoundingBox="151.86 71.45 185.69 84.60"
 Z="54"
 Warning="Chemical Interpretation is not possible for this label"
 LineHeight="auto"
><s font="3" size="10" color="0">R</s><s font="3" size="10" color="0" face="32">1</s><s font="3" size="10" color="0"> ≠ R</s><s font="3" size="10" color="0" face="32">2</s></t><t
 id="978"
 p="150.66 99"
 BoundingBox="150.66 90.05 262.50 103.20"
 Z="55"
 Warning="Chemical Interpretation is not possible for this label"
 LineHeight="auto"
><s font="3" size="10" color="0">R</s><s font="3" size="10" color="0" face="32">1</s><s font="3" size="10" color="0">, R</s><s font="3" size="10" color="0" face="32">2 </s><s font="3" size="10" color="0">= -H or Alkyl chain</s></t><t
 id="682"
 p="341.31 179.40"
 BoundingBox="341.31 170.45 357.70 183.60"
 Z="153"
 Warning="Chemical Interpretation is not possible for this label"
 LineHeight="auto"
><s font="3" size="10" color="0">(  )</s><s font="3" size="10" color="0" face="32">3</s></t><t
 id="671"
 p="198.77 180.20"
 BoundingBox="198.77 171.25 215.16 184.40"
 Z="175"
 Warning="Chemical Interpretation is not possible for this label"
 LineHeight="auto"
><s font="3" size="10" color="0">(  )</s><s font="3" size="10" color="0" face="32">3</s></t><t
 id="703"
 p="199.82 223.93"
 BoundingBox="199.82 214.98 216.21 228.13"
 Z="197"
 Warning="Chemical Interpretation is not possible for this label"
 LineHeight="auto"
><s font="3" size="10" color="0">(  )</s><s font="3" size="10" color="0" face="32">8</s></t><t
 id="714"
 p="335.42 222.57"
 BoundingBox="335.42 213.63 351.81 226.77"
 Z="219"
 Warning="Chemical Interpretation is not possible for this label"
 LineHeight="auto"
><s font="3" size="10" color="0">(  )</s><s font="3" size="10" color="0" face="32">8</s></t><t
 id="715"
 p="193.13 374.45"
 BoundingBox="193.13 365.50 209.52 378.65"
 Z="377"
 Warning="Chemical Interpretation is not possible for this label"
 LineHeight="auto"
><s font="3" size="10" color="0">(  )</s><s font="3" size="10" color="0" face="32">3</s></t><t
 id="1038"
 p="307.13 378.20"
 BoundingBox="307.13 369.25 323.52 382.40"
 Z="401"
 Warning="Chemical Interpretation is not possible for this label"
 LineHeight="auto"
><s font="3" size="10" color="0">(  )</s><s font="3" size="10" color="0" face="32">3</s></t><t
 id="741"
 p="398.93 377.57"
 BoundingBox="398.93 368.62 415.32 381.77"
 Z="429"
 Warning="Chemical Interpretation is not possible for this label"
 LineHeight="auto"
><s font="3" size="10" color="0">(  )</s><s font="3" size="10" color="0" face="32">3</s></t><t
 id="742"
 p="192.23 420.23"
 BoundingBox="192.23 411.28 208.62 424.43"
 Z="454"
 Warning="Chemical Interpretation is not possible for this label"
 LineHeight="auto"
><s font="3" size="10" color="0">(  )</s><s font="3" size="10" color="0" face="32">3</s></t><t
 id="743"
 p="189.23 437.33"
 BoundingBox="189.23 428.38 204.79 439.83"
 Z="455"
 Warning="Chemical Interpretation is not possible for this label"
 LineHeight="auto"
><s font="3" size="10" color="0" face="2">Z/E</s></t><t
 id="756"
 p="311.63 417.85"
 BoundingBox="311.63 408.90 328.02 422.05"
 Z="483"
 Warning="Chemical Interpretation is not possible for this label"
 LineHeight="auto"
><s font="3" size="10" color="0">(  )</s><s font="3" size="10" color="0" face="32">3</s></t><t
 id="883"
 p="158.11 475.60"
 BoundingBox="158.11 466.65 174.49 479.80"
 Z="529"
 Warning="Chemical Interpretation is not possible for this label"
 LineHeight="auto"
><s font="3" size="10" color="0">(  )</s><s font="3" size="10" color="0" face="32">7</s></t><t
 id="885"
 p="196.51 475.60"
 BoundingBox="196.51 466.65 212.89 479.80"
 Z="530"
 Warning="Chemical Interpretation is not possible for this label"
 LineHeight="auto"
><s font="3" size="10" color="0">(  )</s><s font="3" size="10" color="0" face="32">7</s></t><t
 id="911"
 p="286.51 472.90"
 BoundingBox="286.51 463.95 307.07 477.10"
 Z="567"
 Warning="Chemical Interpretation is not possible for this label"
 LineHeight="auto"
><s font="3" size="10" color="0">(  )</s><s font="3" size="10" color="0" face="32">14</s></t><t
 id="774"
 p="196.33 522.42"
 BoundingBox="196.33 513.47 212.72 526.62"
 Z="597"
 Warning="Chemical Interpretation is not possible for this label"
 LineHeight="auto"
><s font="3" size="10" color="0">(  )</s><s font="3" size="10" color="0" face="32">3</s></t><t
 id="1067"
 p="314.33 526.70"
 BoundingBox="314.33 517.75 330.72 530.90"
 Z="621"
 Warning="Chemical Interpretation is not possible for this label"
 LineHeight="auto"
><s font="3" size="10" color="0">(  )</s><s font="3" size="10" color="0" face="32">3</s></t><t
 id="1080"
 p="402.53 528.77"
 BoundingBox="402.53 519.82 418.92 532.97"
 Z="649"
 Warning="Chemical Interpretation is not possible for this label"
 LineHeight="auto"
><s font="3" size="10" color="0">(  )</s><s font="3" size="10" color="0" face="32">3</s></t><graphic
 id="981"
 SupersededBy="1085"
 BoundingBox="321.96 48 206.51 48"
 Z="35"
 GraphicType="Line"
 ArrowType="FullHead"
 HeadSize="1000"
/><scheme
 id="1086"
><step
 id="1087"
 ReactionStepReactants="720"
 ReactionStepProducts="730"
 ReactionStepArrows="981"
 ReactionStepObjectsAboveArrow="972 971"
 ReactionStepObjectsBelowArrow="791 978"
/></scheme><arrow
 id="1085"
 BoundingBox="206.51 45.90 321.96 49.50"
 Z="35"
 FillType="None"
 ArrowheadHead="Full"
 ArrowheadType="Solid"
 HeadSize="1000"
 ArrowheadCenterSize="875"
 ArrowheadWidth="250"
 Head3D="321.96 48 0"
 Tail3D="206.51 48 0"
 Center3D="394.49 222.12 0"
 MajorAxisEnd3D="509.96 222.12 0"
 MinorAxisEnd3D="394.49 322.95 0"
/></page></CDXML>
