# Supplementary material for: Sonochemically‐Induced Reduction of Alkenes to Alkanes with Ammonia
Source: Angew Chem Int Ed Engl. 2022 Nov 15;61(51):e202212719. doi: 10.1002/anie.202212719 (PMC10099763; doi:10.1002/anie.202212719)
Supplement: Supplementary file 5 — Supporting Information [file ANIE-61-0-s003.cdxml]

<?xml version="1.0" encoding="UTF-8" ?>
<!DOCTYPE CDXML SYSTEM "http://www.cambridgesoft.com/xml/cdxml.dtd" >
<CDXML
 CreationProgram="ChemDraw 20.1.1.125"
 Name="Scheme 1.cdxml"
 BoundingBox="56.91 138.80 243.64 372.75"
 WindowPosition="0 0"
 WindowSize="0 -859045888"
 WindowIsZoomed="yes"
 FractionalWidths="yes"
 InterpretChemically="yes"
 ShowAtomQuery="yes"
 ShowAtomStereo="no"
 ShowAtomEnhancedStereo="yes"
 ShowAtomNumber="no"
 ShowResidueID="no"
 ShowBondQuery="yes"
 ShowBondRxn="yes"
 ShowBondStereo="no"
 ShowTerminalCarbonLabels="no"
 ShowNonTerminalCarbonLabels="no"
 HideImplicitHydrogens="no"
 LabelFont="3"
 LabelSize="10"
 LabelFace="96"
 CaptionFont="3"
 CaptionSize="10"
 HashSpacing="2.50"
 MarginWidth="1.60"
 LineWidth="0.60"
 BoldWidth="2"
 BondLength="14.40"
 BondSpacing="18"
 ChainAngle="120"
 LabelJustification="Auto"
 CaptionJustification="Left"
 AminoAcidTermini="HOH"
 ShowSequenceTermini="yes"
 ShowSequenceBonds="yes"
 ShowSequenceUnlinkedBranches="no"
 ResidueWrapCount="40"
 ResidueBlockCount="10"
 ResidueZigZag="yes"
 NumberResidueBlocks="no"
 PrintMargins="36 36 36 36"
 MacPrintInfo="0003000002580258000000001A9F1298FF9CFF9C1B0412FD0367057B03E00002000002580258000000001A9F1298000100000064000000010001010100020001270F000100010000000000000000000000000002001901900000000000600000000000000000000100000000000000000000000000000000"
 ChemPropName=""
 ChemPropFormula="Chemical Formula: "
 ChemPropExactMass="Exact Mass: "
 ChemPropMolWt="Molecular Weight: "
 ChemPropMOverZ="m/z: "
 ChemPropAnalysis="Elemental Analysis: "
 ChemPropBoilingPt="Boiling Point: "
 ChemPropMeltingPt="Melting Point: "
 ChemPropCritTemp="Critical Temp: "
 ChemPropCritPres="Critical Pres: "
 ChemPropCritVol="Critical Vol: "
 ChemPropGibbs="Gibbs Energy: "
 ChemPropLogP="Log P: "
 ChemPropMR="MR: "
 ChemPropHenry="Henry&apos;s Law: "
 ChemPropEForm="Heat of Form: "
 ChemProptPSA="tPSA: "
 ChemPropCLogP="CLogP: "
 ChemPropCMR="CMR: "
 ChemPropLogS="LogS: "
 ChemPropPKa="pKa: "
 ChemPropID=""
 ChemPropFragmentLabel=""
 color="0"
 bgcolor="1"
 RxnAutonumberStart="1"
 RxnAutonumberConditions="no"
 RxnAutonumberStyle="Roman"
 RxnAutonumberFormat="(#)"
><colortable>
<color r="1" g="1" b="1"/>
<color r="0" g="0" b="0"/>
<color r="1" g="0" b="0"/>
<color r="1" g="1" b="0"/>
<color r="0" g="1" b="0"/>
<color r="0" g="1" b="1"/>
<color r="0" g="0" b="1"/>
<color r="1" g="0" b="1"/>
<color r="1" g="0.5020" b="0.2510"/>
<color r="0.5020" g="0" b="0"/>
</colortable><fonttable>
<font id="3" charset="iso-8859-1" name="Arial"/>
</fonttable><page
 id="954"
 BoundingBox="0 0 523.32 769.92"
 HeaderPosition="36"
 FooterPosition="36"
 PrintTrimMarks="yes"
 HeightPages="1"
 WidthPages="1"
><fragment
 id="672"
 BoundingBox="59.27 168.45 87.98 179.90"
 Z="755"
><n
 id="673"
 p="62.88 176"
 Z="754"
 NodeType="GenericNickname"
 NumHydrogens="0"
 NeedsClean="yes"
 AS="N"
 GenericNickname="R"
><t
 p="59.27 179.90"
 BoundingBox="59.27 171.62 66.49 179.90"
 LabelJustification="Left"
><s font="3" size="10" color="0" face="96">R</s></t></n><n
 id="674"
 p="75.35 168.80"
 Z="756"
 AS="N"
/><n
 id="675"
 p="87.83 176"
 Z="758"
 AS="N"
/><b
 id="676"
 Z="757"
 B="673"
 E="674"
 BS="N"
/><b
 id="677"
 Z="759"
 B="674"
 E="675"
 Order="2"
 BS="N"
/></fragment><fragment
 id="678"
 BoundingBox="109.28 180.80 180.42 192.30"
 Z="762"
><n
 id="679"
 p="144.85 185.85"
 Z="761"
 Warning="ChemDraw can&apos;t interpret this label."
 NodeType="Unspecified"
 NeedsClean="yes"
 AS="N"
 LabelDisplay="Center"
><t
 p="144.85 189.75"
 BoundingBox="109.28 180.80 180.42 192.30"
 LabelJustification="Center"
 LabelLineHeight="auto"
 Justification="Center"
 LineHeight="auto"
 LabelAlignment="Left"
><s font="3" size="10" color="0">Transition metal</s></t></n></fragment><fragment
 id="680"
 BoundingBox="189.77 155.27 234.41 185.15"
 Z="764"
><n
 id="681"
 p="193.38 181.25"
 Z="763"
 NodeType="GenericNickname"
 NumHydrogens="0"
 NeedsClean="yes"
 AS="N"
 GenericNickname="R"
><t
 p="189.77 185.15"
 BoundingBox="189.77 176.87 196.99 185.15"
 LabelJustification="Left"
><s font="3" size="10" color="0" face="96">R</s></t></n><n
 id="682"
 p="205.85 174.05"
 Z="765"
 AS="N"
/><n
 id="683"
 p="218.33 181.25"
 Z="767"
 AS="N"
/><n
 id="684"
 p="230.80 174.05"
 Z="783"
 Element="1"
 NumHydrogens="0"
 NeedsClean="yes"
 AS="N"
><t
 p="227.19 177.95"
 BoundingBox="227.19 169.67 234.41 177.95"
 LabelJustification="Left"
><s font="3" size="10" color="0" face="96">H</s></t></n><n
 id="685"
 p="205.85 159.65"
 Z="785"
 Element="1"
 NumHydrogens="0"
 NeedsClean="yes"
 AS="N"
><t
 p="202.24 163.55"
 BoundingBox="202.24 155.27 209.46 163.55"
 LabelJustification="Left"
><s font="3" size="10" color="0" face="96">H</s></t></n><b
 id="686"
 Z="766"
 B="681"
 E="682"
 BS="N"
/><b
 id="687"
 Z="768"
 B="682"
 E="683"
 BS="N"
/><b
 id="688"
 Z="784"
 B="683"
 E="684"
 BS="N"
/><b
 id="689"
 Z="786"
 B="682"
 E="685"
 BS="N"
/></fragment><fragment
 id="690"
 BoundingBox="59.27 253.20 87.98 264.65"
 Z="770"
><n
 id="691"
 p="62.88 260.75"
 Z="769"
 NodeType="GenericNickname"
 NumHydrogens="0"
 NeedsClean="yes"
 AS="N"
 GenericNickname="R"
><t
 p="59.27 264.65"
 BoundingBox="59.27 256.37 66.49 264.65"
 LabelJustification="Left"
><s font="3" size="10" color="0" face="96">R</s></t></n><n
 id="692"
 p="75.35 253.55"
 Z="771"
 AS="N"
/><n
 id="693"
 p="87.83 260.75"
 Z="773"
 AS="N"
/><b
 id="694"
 Z="772"
 B="691"
 E="692"
 BS="N"
/><b
 id="695"
 Z="774"
 B="692"
 E="693"
 Order="2"
 BS="N"
/></fragment><fragment
 id="696"
 BoundingBox="57.51 198.45 243.64 199.05"
 Z="778"
><n
 id="697"
 p="57.51 198.75"
 Z="777"
 AS="N"
/><n
 id="698"
 p="243.64 198.75"
 Z="779"
 AS="N"
/><b
 id="699"
 Z="780"
 Warning="This isolated bond is probably not intended to have chemical significance."
 B="697"
 E="698"
 Display="Dash"
 BS="N"
/></fragment><fragment
 id="700"
 BoundingBox="137.65 159.80 149.05 172.95"
 Z="788"
><n
 id="701"
 p="143.35 164.85"
 Z="787"
 NodeType="Fragment"
 NeedsClean="yes"
 AS="N"
 LabelDisplay="Center"
><fragment
 id="955"
><n
 id="703"
 p="143.35 164.85"
 Z="753"
 Element="1"
 NumHydrogens="1"
 NeedsClean="yes"
><t
 p="139.74 168.75"
 BoundingBox="139.74 160.47 154.18 168.75"
 LabelJustification="Left"
 LabelAlignment="Left"
><s font="3" size="10" color="0" face="96">HH</s></t></n></fragment><t
 p="143.35 168.75"
 BoundingBox="137.65 159.80 149.05 172.95"
 LabelJustification="Center"
 LabelLineHeight="auto"
 Justification="Center"
 LineHeight="auto"
><s font="3" size="10" color="0">H</s><s font="3" size="10" color="0" face="32">2</s></t></n></fragment><fragment
 id="704"
 BoundingBox="91.49 231.42 130.95 244.57"
 Z="791"
><n
 id="705"
 p="94.27 236.47"
 Z="790"
 Warning="ChemDraw can&apos;t interpret this label."
 NodeType="Unspecified"
 NeedsClean="yes"
 AS="N"
><t
 p="91.49 240.37"
 BoundingBox="91.49 231.42 130.95 244.57"
 LabelJustification="Left"
 LabelLineHeight="auto"
 LineHeight="auto"
 LabelAlignment="Left"
><s font="3" size="10" color="0">1/2 N</s><s font="3" size="10" color="0" face="32">2</s><s font="3" size="10" color="0">H</s><s font="3" size="10" color="0" face="32">4</s></t></n></fragment><fragment
 id="706"
 BoundingBox="151.49 231.42 179.56 244.57"
 Z="793"
><n
 id="707"
 p="154.27 236.47"
 Z="792"
 Warning="ChemDraw can&apos;t interpret this label."
 NodeType="Unspecified"
 NeedsClean="yes"
 AS="N"
><t
 p="151.49 240.37"
 BoundingBox="151.49 231.42 179.56 244.57"
 LabelJustification="Left"
 LabelLineHeight="auto"
 LineHeight="auto"
 LabelAlignment="Left"
><s font="3" size="10" color="0">1/2 N</s><s font="3" size="10" color="0" face="32">2</s></t></n></fragment><fragment
 id="708"
 BoundingBox="183.02 239.27 227.66 269.15"
 Z="795"
><n
 id="709"
 p="186.63 265.25"
 Z="794"
 NodeType="GenericNickname"
 NumHydrogens="0"
 NeedsClean="yes"
 AS="N"
 GenericNickname="R"
><t
 p="183.02 269.15"
 BoundingBox="183.02 260.87 190.24 269.15"
 LabelJustification="Left"
><s font="3" size="10" color="0" face="96">R</s></t></n><n
 id="710"
 p="199.10 258.05"
 Z="796"
 AS="N"
/><n
 id="711"
 p="211.58 265.25"
 Z="798"
 AS="N"
/><n
 id="712"
 p="224.05 258.05"
 Z="800"
 Element="1"
 NumHydrogens="0"
 NeedsClean="yes"
 AS="N"
><t
 p="220.44 261.95"
 BoundingBox="220.44 253.67 227.66 261.95"
 LabelJustification="Left"
><s font="3" size="10" color="0" face="96">H</s></t></n><n
 id="713"
 p="199.10 243.65"
 Z="802"
 Element="1"
 NumHydrogens="0"
 NeedsClean="yes"
 AS="N"
><t
 p="195.49 247.55"
 BoundingBox="195.49 239.27 202.71 247.55"
 LabelJustification="Left"
><s font="3" size="10" color="0" face="96">H</s></t></n><b
 id="714"
 Z="797"
 B="709"
 E="710"
 BS="N"
/><b
 id="715"
 Z="799"
 B="710"
 E="711"
 BS="N"
/><b
 id="716"
 Z="801"
 B="711"
 E="712"
 BS="N"
/><b
 id="717"
 Z="803"
 B="710"
 E="713"
 BS="N"
/></fragment><fragment
 id="718"
 BoundingBox="105.51 264.80 164.69 277.95"
 Z="805"
><n
 id="719"
 p="135.10 269.85"
 Z="804"
 Warning="ChemDraw can&apos;t interpret this label."
 NodeType="Unspecified"
 NeedsClean="yes"
 AS="N"
 LabelDisplay="Center"
><t
 p="135.10 273.75"
 BoundingBox="105.51 264.80 164.69 277.95"
 LabelJustification="Center"
 LabelLineHeight="auto"
 Justification="Center"
 LineHeight="auto"
 LabelAlignment="Left"
><s font="3" size="10" color="0">cat., air or O</s><s font="3" size="10" color="0" face="32">2</s></t></n></fragment><fragment
 id="720"
 BoundingBox="58.37 336.45 87.08 347.90"
 Z="807"
><n
 id="721"
 p="61.98 344"
 Z="806"
 NodeType="GenericNickname"
 NumHydrogens="0"
 NeedsClean="yes"
 AS="N"
 GenericNickname="R"
><t
 p="58.37 347.90"
 BoundingBox="58.37 339.62 65.59 347.90"
 LabelJustification="Left"
><s font="3" size="10" color="0" face="96">R</s></t></n><n
 id="722"
 p="74.45 336.80"
 Z="808"
 AS="N"
/><n
 id="723"
 p="86.93 344"
 Z="810"
 AS="N"
/><b
 id="724"
 Z="809"
 B="721"
 E="722"
 BS="N"
/><b
 id="725"
 Z="811"
 B="722"
 E="723"
 Order="2"
 BS="N"
/></fragment><fragment
 id="726"
 BoundingBox="96.74 316.17 132.03 329.32"
 Z="815"
><n
 id="727"
 p="99.52 321.22"
 Z="814"
 Warning="ChemDraw can&apos;t interpret this label."
 NodeType="Unspecified"
 NeedsClean="yes"
 AS="N"
><t
 p="96.74 325.12"
 BoundingBox="96.74 316.17 132.03 329.32"
 LabelJustification="Left"
 LabelLineHeight="auto"
 LineHeight="auto"
 LabelAlignment="Left"
><s font="3" size="10" color="0">2/3 NH</s><s font="3" size="10" color="0" face="32">3</s></t></n></fragment><fragment
 id="728"
 BoundingBox="155.99 314.67 184.06 327.82"
 Z="817"
><n
 id="729"
 p="158.77 319.72"
 Z="816"
 Warning="ChemDraw can&apos;t interpret this label."
 NodeType="Unspecified"
 NeedsClean="yes"
 AS="N"
><t
 p="155.99 323.62"
 BoundingBox="155.99 314.67 184.06 327.82"
 LabelJustification="Left"
 LabelLineHeight="auto"
 LineHeight="auto"
 LabelAlignment="Left"
><s font="3" size="10" color="0">1/3 N</s><s font="3" size="10" color="0" face="32">2</s></t></n></fragment><fragment
 id="730"
 BoundingBox="187.52 322.52 232.16 352.40"
 Z="819"
><n
 id="731"
 p="191.13 348.50"
 Z="818"
 NodeType="GenericNickname"
 NumHydrogens="0"
 NeedsClean="yes"
 AS="N"
 GenericNickname="R"
><t
 p="187.52 352.40"
 BoundingBox="187.52 344.12 194.74 352.40"
 LabelJustification="Left"
><s font="3" size="10" color="0" face="96">R</s></t></n><n
 id="732"
 p="203.60 341.30"
 Z="820"
 AS="N"
/><n
 id="733"
 p="216.08 348.50"
 Z="822"
 AS="N"
/><n
 id="734"
 p="228.55 341.30"
 Z="824"
 Element="1"
 NumHydrogens="0"
 NeedsClean="yes"
 AS="N"
><t
 p="224.94 345.20"
 BoundingBox="224.94 336.92 232.16 345.20"
 LabelJustification="Left"
><s font="3" size="10" color="0" face="96">H</s></t></n><n
 id="735"
 p="203.60 326.90"
 Z="826"
 Element="1"
 NumHydrogens="0"
 NeedsClean="yes"
 AS="N"
><t
 p="199.99 330.80"
 BoundingBox="199.99 322.52 207.21 330.80"
 LabelJustification="Left"
><s font="3" size="10" color="0" face="96">H</s></t></n><b
 id="736"
 Z="821"
 B="731"
 E="732"
 BS="N"
/><b
 id="737"
 Z="823"
 B="732"
 E="733"
 BS="N"
/><b
 id="738"
 Z="825"
 B="733"
 E="734"
 BS="N"
/><b
 id="739"
 Z="827"
 B="732"
 E="735"
 BS="N"
/></fragment><fragment
 id="740"
 BoundingBox="117.37 348.05 161.83 359.55"
 Z="829"
><n
 id="741"
 p="139.60 353.10"
 Z="828"
 Warning="ChemDraw can&apos;t interpret this label."
 NodeType="Unspecified"
 NeedsClean="yes"
 AS="N"
 LabelDisplay="Center"
><t
 p="139.60 357"
 BoundingBox="117.37 348.05 161.83 359.55"
 LabelJustification="Center"
 LabelLineHeight="auto"
 Justification="Center"
 LineHeight="auto"
 LabelAlignment="Left"
><s font="3" size="10" color="0">metal free</s></t></n></fragment><fragment
 id="742"
 BoundingBox="58.36 284.20 58.41 284.25"
 Z="831"
><n
 id="743"
 p="58.41 284.25"
 Z="830"
 Warning="This unlabeled atom is connected to no bonds, and may appear to be invisible."
 AS="N"
/></fragment><fragment
 id="791"
 BoundingBox="92.72 361.25 188.88 372.75"
 Z="847"
><n
 id="792"
 p="140.80 366.30"
 Z="846"
 Warning="ChemDraw can&apos;t interpret this label."
 NodeType="Unspecified"
 NeedsClean="yes"
 AS="N"
 LabelDisplay="Center"
><t
 p="140.80 370.20"
 BoundingBox="92.72 361.25 188.88 372.75"
 LabelJustification="Center"
 LabelLineHeight="auto"
 Justification="Center"
 LineHeight="auto"
 LabelAlignment="Left"
><s font="3" size="10" color="0">Ultrasound (525 KHz)</s></t></n></fragment><fragment
 id="793"
 BoundingBox="57.51 286.65 243.64 287.25"
 Z="849"
><n
 id="794"
 p="57.51 286.95"
 Z="848"
 AS="N"
/><n
 id="795"
 p="243.64 286.95"
 Z="850"
 AS="N"
/><b
 id="796"
 Z="851"
 Warning="This isolated bond is probably not intended to have chemical significance."
 B="794"
 E="795"
 Display="Dash"
 BS="N"
/></fragment><t
 id="744"
 p="56.91 147.75"
 BoundingBox="56.91 138.80 233.94 151.95"
 Z="776"
 Warning="Chemical Interpretation is not possible for this label"
 LineHeight="auto"
><s font="3" size="10" color="0">1) Catalytic reduction of alkenes with H</s><s font="3" size="10" color="0" face="32">2</s></t><t
 id="745"
 p="57.66 219"
 BoundingBox="57.66 210.05 208.85 223.20"
 Z="781"
 Warning="Chemical Interpretation is not possible for this label"
 LineHeight="auto"
><s font="3" size="10" color="0">2) Reduction of alkenes with N</s><s font="3" size="10" color="0" face="32">2</s><s font="3" size="10" color="0">H</s><s font="3" size="10" color="0" face="32">4</s></t><t
 id="746"
 p="57.66 305.25"
 BoundingBox="57.66 296.30 112.11 307.80"
 Z="782"
 Warning="Chemical Interpretation is not possible for this label"
 LineHeight="auto"
><s font="3" size="10" color="0">3) This work</s></t><graphic
 id="804"
 SupersededBy="956"
 BoundingBox="180.56 174.75 102.83 174.75"
 Z="760"
 GraphicType="Line"
 ArrowType="FullHead"
 HeadSize="1000"
/><graphic
 id="805"
 SupersededBy="957"
 BoundingBox="171.66 258.75 98.91 258.75"
 Z="775"
 GraphicType="Line"
 ArrowType="FullHead"
 HeadSize="1000"
/><graphic
 id="806"
 SupersededBy="958"
 BoundingBox="152.91 246.75 131.53 234.41"
 Z="789"
 GraphicType="Arc"
 ArrowType="FullHead"
 HeadSize="1000"
 AngularSize="120"
/><graphic
 id="807"
 SupersededBy="959"
 BoundingBox="176.16 342 92.86 342"
 Z="812"
 GraphicType="Line"
 ArrowType="FullHead"
 HeadSize="1000"
/><graphic
 id="808"
 SupersededBy="960"
 BoundingBox="157.41 330 136.03 317.66"
 Z="813"
 GraphicType="Arc"
 ArrowType="FullHead"
 HeadSize="1000"
 AngularSize="120"
/><scheme
 id="961"
><step
 id="962"
 ReactionStepReactants="672"
 ReactionStepProducts="680"
 ReactionStepArrows="804"
 ReactionStepObjectsAboveArrow="744 700"
 ReactionStepObjectsBelowArrow="678 696"
/></scheme><scheme
 id="963"
><step
 id="964"
 ReactionStepReactants="690"
 ReactionStepProducts="708"
 ReactionStepArrows="805"
 ReactionStepObjectsBelowArrow="718 793"
/><step
 id="965"
 ReactionStepReactants="690"
 ReactionStepProducts="706"
 ReactionStepArrows="806"
/></scheme><scheme
 id="966"
><step
 id="967"
 ReactionStepReactants="726"
 ReactionStepProducts="728"
 ReactionStepArrows="808"
/></scheme><scheme
 id="968"
><step
 id="969"
 ReactionStepReactants="720"
 ReactionStepProducts="730"
 ReactionStepArrows="807"
 ReactionStepObjectsBelowArrow="791 740"
/></scheme><arrow
 id="956"
 BoundingBox="102.83 172.65 180.56 176.25"
 Z="760"
 FillType="None"
 ArrowheadHead="Full"
 ArrowheadType="Solid"
 HeadSize="1000"
 ArrowheadCenterSize="875"
 ArrowheadWidth="250"
 Head3D="180.56 174.75 0"
 Tail3D="102.83 174.75 0"
 Center3D="278.11 259.88 0"
 MajorAxisEnd3D="355.86 259.88 0"
 MinorAxisEnd3D="278.11 330.38 0"
/><arrow
 id="957"
 BoundingBox="98.91 256.65 171.66 260.25"
 Z="775"
 FillType="None"
 ArrowheadHead="Full"
 ArrowheadType="Solid"
 HeadSize="1000"
 ArrowheadCenterSize="875"
 ArrowheadWidth="250"
 Head3D="171.66 258.75 0"
 Tail3D="98.91 258.75 0"
 Center3D="217.36 384.38 0"
 MajorAxisEnd3D="290.12 384.38 0"
 MinorAxisEnd3D="217.36 457.13 0"
/><arrow
 id="958"
 BoundingBox="109.25 245.85 152.91 259.93"
 Z="789"
 FillType="None"
 ArrowheadHead="Full"
 ArrowheadType="Solid"
 HeadSize="800"
 ArrowheadCenterSize="700"
 ArrowheadWidth="200"
 AngularSize="120"
 Head3D="152.91 246.75 0"
 Tail3D="110.15 246.75 0"
 Center3D="131.53 234.41 0"
 MajorAxisEnd3D="156.22 234.41 0"
 MinorAxisEnd3D="131.53 259.09 0"
/><arrow
 id="959"
 BoundingBox="92.86 339.90 176.16 343.50"
 Z="812"
 FillType="None"
 ArrowheadHead="Full"
 ArrowheadType="Solid"
 HeadSize="1000"
 ArrowheadCenterSize="875"
 ArrowheadWidth="250"
 Head3D="176.16 342 0"
 Tail3D="92.86 342 0"
 Center3D="228.49 467.63 0"
 MajorAxisEnd3D="311.80 467.63 0"
 MinorAxisEnd3D="228.49 540.38 0"
/><arrow
 id="960"
 BoundingBox="113.75 329.10 157.41 343.18"
 Z="813"
 FillType="None"
 ArrowheadHead="Full"
 ArrowheadType="Solid"
 HeadSize="800"
 ArrowheadCenterSize="700"
 ArrowheadWidth="200"
 AngularSize="120"
 Head3D="157.41 330 0"
 Tail3D="114.65 330 0"
 Center3D="136.03 317.66 0"
 MajorAxisEnd3D="160.72 317.66 0"
 MinorAxisEnd3D="136.03 342.34 0"
/></page></CDXML>
