# Supplementary material for: Sonochemically‐Induced Reduction of Alkenes to Alkanes with Ammonia
Source: Angew Chem Int Ed Engl. 2022 Nov 15;61(51):e202212719. doi: 10.1002/anie.202212719 (PMC10099763; doi:10.1002/anie.202212719)
Supplement: Supplementary file 6 — Supporting Information [file ANIE-61-0-s001.cdxml]

<?xml version="1.0" encoding="UTF-8" ?>
<!DOCTYPE CDXML SYSTEM "http://www.cambridgesoft.com/xml/cdxml.dtd" >
<CDXML
 CreationProgram="ChemDraw 20.1.1.125"
 Name="Scheme 3.cdxml"
 BoundingBox="107.31 34.55 404.91 274.90"
 WindowPosition="0 0"
 WindowSize="0 -859045888"
 WindowIsZoomed="yes"
 FractionalWidths="yes"
 InterpretChemically="yes"
 ShowAtomQuery="yes"
 ShowAtomStereo="no"
 ShowAtomEnhancedStereo="yes"
 ShowAtomNumber="no"
 ShowResidueID="no"
 ShowBondQuery="yes"
 ShowBondRxn="yes"
 ShowBondStereo="no"
 ShowTerminalCarbonLabels="no"
 ShowNonTerminalCarbonLabels="no"
 HideImplicitHydrogens="no"
 LabelFont="3"
 LabelSize="10"
 LabelFace="96"
 CaptionFont="3"
 CaptionSize="10"
 HashSpacing="2.50"
 MarginWidth="1.60"
 LineWidth="0.60"
 BoldWidth="2"
 BondLength="14.40"
 BondSpacing="18"
 ChainAngle="120"
 LabelJustification="Auto"
 CaptionJustification="Left"
 AminoAcidTermini="HOH"
 ShowSequenceTermini="yes"
 ShowSequenceBonds="yes"
 ShowSequenceUnlinkedBranches="no"
 ResidueWrapCount="40"
 ResidueBlockCount="10"
 ResidueZigZag="yes"
 NumberResidueBlocks="no"
 PrintMargins="36 36 36 36"
 MacPrintInfo="000300000168016800000000101D0B4CFFD6FFD610470B760367057B03E0000200000168016800000000101D0B4C000100000064000000010001010100020001270F000100010000000000000000000000000002001901900000000000600000000000000000000100000000000000000000000000000000"
 ChemPropName=""
 ChemPropFormula="Chemical Formula: "
 ChemPropExactMass="Exact Mass: "
 ChemPropMolWt="Molecular Weight: "
 ChemPropMOverZ="m/z: "
 ChemPropAnalysis="Elemental Analysis: "
 ChemPropBoilingPt="Boiling Point: "
 ChemPropMeltingPt="Melting Point: "
 ChemPropCritTemp="Critical Temp: "
 ChemPropCritPres="Critical Pres: "
 ChemPropCritVol="Critical Vol: "
 ChemPropGibbs="Gibbs Energy: "
 ChemPropLogP="Log P: "
 ChemPropMR="MR: "
 ChemPropHenry="Henry&apos;s Law: "
 ChemPropEForm="Heat of Form: "
 ChemProptPSA="tPSA: "
 ChemPropCLogP="CLogP: "
 ChemPropCMR="CMR: "
 ChemPropLogS="LogS: "
 ChemPropPKa="pKa: "
 ChemPropID=""
 ChemPropFragmentLabel=""
 color="0"
 bgcolor="1"
 RxnAutonumberStart="1"
 RxnAutonumberConditions="no"
 RxnAutonumberStyle="Roman"
 RxnAutonumberFormat="(#)"
><colortable>
<color r="1" g="1" b="1"/>
<color r="0" g="0" b="0"/>
<color r="1" g="0" b="0"/>
<color r="1" g="1" b="0"/>
<color r="0" g="1" b="0"/>
<color r="0" g="1" b="1"/>
<color r="0" g="0" b="1"/>
<color r="1" g="0" b="1"/>
</colortable><fonttable>
<font id="3" charset="iso-8859-1" name="Arial"/>
</fonttable><page
 id="1023"
 BoundingBox="0 0 523.20 769.80"
 HeaderPosition="36"
 FooterPosition="36"
 PrintTrimMarks="yes"
 HeightPages="1"
 WidthPages="1"
><fragment
 id="262"
 BoundingBox="107.31 130.10 194.91 140.15"
 Z="67"
><n
 id="261"
 p="107.46 132.60"
 Z="66"
 AS="N"
/><n
 id="263"
 p="119.93 139.80"
 Z="68"
 AS="N"
/><n
 id="265"
 p="132.40 132.60"
 Z="70"
 AS="N"
/><n
 id="267"
 p="144.87 139.80"
 Z="72"
 AS="N"
/><n
 id="269"
 p="157.34 132.60"
 Z="74"
 AS="N"
/><n
 id="271"
 p="169.81 139.80"
 Z="76"
 AS="N"
/><n
 id="273"
 p="182.28 132.60"
 Z="78"
 AS="N"
/><n
 id="275"
 p="194.76 139.80"
 Z="80"
 AS="N"
/><b
 id="264"
 Z="69"
 B="261"
 E="263"
 Order="2"
 BS="N"
/><b
 id="266"
 Z="71"
 B="263"
 E="265"
 BS="N"
/><b
 id="268"
 Z="73"
 B="265"
 E="267"
 BS="N"
/><b
 id="270"
 Z="75"
 B="267"
 E="269"
 BS="N"
/><b
 id="272"
 Z="77"
 B="269"
 E="271"
 BS="N"
/><b
 id="274"
 Z="79"
 B="271"
 E="273"
 BS="N"
/><b
 id="276"
 Z="81"
 B="273"
 E="275"
 BS="N"
/></fragment><fragment
 id="278"
 BoundingBox="317.31 132.25 404.91 140.15"
 Z="84"
><n
 id="279"
 p="317.46 132.60"
 Z="83"
 AS="N"
/><n
 id="280"
 p="329.93 139.80"
 Z="85"
 AS="N"
/><n
 id="281"
 p="342.40 132.60"
 Z="87"
 AS="N"
/><n
 id="282"
 p="354.87 139.80"
 Z="89"
 AS="N"
/><n
 id="283"
 p="367.34 132.60"
 Z="91"
 AS="N"
/><n
 id="284"
 p="379.81 139.80"
 Z="93"
 AS="N"
/><n
 id="285"
 p="392.28 132.60"
 Z="95"
 AS="N"
/><n
 id="286"
 p="404.76 139.80"
 Z="97"
 AS="N"
/><b
 id="287"
 Z="86"
 B="279"
 E="280"
 BS="N"
/><b
 id="288"
 Z="88"
 B="280"
 E="281"
 BS="N"
/><b
 id="289"
 Z="90"
 B="281"
 E="282"
 BS="N"
/><b
 id="290"
 Z="92"
 B="282"
 E="283"
 BS="N"
/><b
 id="291"
 Z="94"
 B="283"
 E="284"
 BS="N"
/><b
 id="292"
 Z="96"
 B="284"
 E="285"
 BS="N"
/><b
 id="293"
 Z="98"
 B="285"
 E="286"
 BS="N"
/></fragment><fragment
 id="970"
 BoundingBox="153.36 51.51 366.80 112.58"
 Z="104"
><n
 id="969"
 p="153.66 112.58"
 Z="103"
 AS="N"
/><n
 id="971"
 p="153.66 51.81"
 Z="105"
 AS="N"
/><n
 id="973"
 p="366.80 51.81"
 Z="107"
 AS="N"
/><b
 id="972"
 Z="106"
 B="969"
 E="971"
 BS="N"
/><b
 id="974"
 Z="108"
 B="971"
 E="973"
 BS="N"
/></fragment><fragment
 id="980"
 BoundingBox="153.96 167.01 154.56 227.78"
 Z="115"
><n
 id="981"
 p="154.26 227.78"
 Z="114"
 Warning="This atom is very close to another atom or bond."
 AS="N"
/><n
 id="982"
 p="154.26 167.01"
 Z="116"
 AS="N"
/><b
 id="984"
 Z="117"
 Warning="This isolated bond is probably not intended to have chemical significance."
 B="981"
 E="982"
 BS="N"
 CrossingBonds="989"
/></fragment><fragment
 id="986"
 BoundingBox="154.26 227.91 367.40 228.51"
 Z="118"
><n
 id="987"
 p="154.26 228.21"
 Z="119"
 Warning="This atom is very close to another atom or bond."
 AS="N"
/><n
 id="988"
 p="367.40 228.21"
 Z="120"
 AS="N"
/><b
 id="989"
 Z="121"
 Warning="This isolated bond is probably not intended to have chemical significance."
 B="987"
 E="988"
 BS="N"
 CrossingBonds="984"
/></fragment><t
 id="294"
 p="237.83 80.40"
 BoundingBox="237.83 71.45 282.41 82.95"
 Z="99"
 Warning="Chemical Interpretation is not possible for this label"
 LineHeight="auto"
><s font="3" size="10" color="0">30 °C, 6 h</s></t><t
 id="295"
 p="211.49 66"
 BoundingBox="211.49 57.05 305.97 68.55"
 Z="100"
 Warning="Chemical Interpretation is not possible for this label"
 LineHeight="auto"
><s font="3" size="10" color="0">Ultrasound (525 kHz)</s></t><t
 id="967"
 p="224.97 43.80"
 BoundingBox="224.97 34.55 295.26 48"
 Z="101"
 Warning="Chemical Interpretation is not possible for this label"
 LineHeight="auto"
><s font="3" size="10" color="0" face="1">H</s><s font="3" size="10" color="0" face="33">2</s><s font="3" size="10" color="0" face="1"> (30 mL/min)</s></t><t
 id="968"
 p="233.02 95.40"
 BoundingBox="233.02 86.15 281.66 97.90"
 Z="102"
 Warning="Chemical Interpretation is not possible for this label"
 LineHeight="auto"
><s font="3" size="10" color="0" face="1">&lt; 5% yield</s></t><t
 id="976"
 p="237.83 165.60"
 BoundingBox="237.83 156.65 282.41 168.15"
 Z="110"
 Warning="Chemical Interpretation is not possible for this label"
 LineHeight="auto"
><s font="3" size="10" color="0">30 °C, 6 h</s></t><t
 id="977"
 p="211.49 151.20"
 BoundingBox="211.49 142.25 305.97 153.75"
 Z="111"
 Warning="Chemical Interpretation is not possible for this label"
 LineHeight="auto"
><s font="3" size="10" color="0">Ultrasound (525 kHz)</s></t><t
 id="978"
 p="221.36 129"
 BoundingBox="221.36 119.75 298.87 133.20"
 Z="112"
 Warning="Chemical Interpretation is not possible for this label"
 LineHeight="auto"
><s font="3" size="10" color="0" face="1">NH</s><s font="3" size="10" color="0" face="33">3</s><s font="3" size="10" color="0" face="1"> (30 mL/min)</s></t><t
 id="979"
 p="234.55 180.60"
 BoundingBox="234.55 171.35 280.13 183.10"
 Z="113"
 Warning="Chemical Interpretation is not possible for this label"
 LineHeight="auto"
><s font="3" size="10" color="0" face="1">32% yield</s></t><t
 id="996"
 p="237.83 257.40"
 BoundingBox="237.83 248.45 282.41 259.95"
 Z="123"
 Warning="Chemical Interpretation is not possible for this label"
 LineHeight="auto"
><s font="3" size="10" color="0">30 °C, 6 h</s></t><t
 id="997"
 p="211.49 243"
 BoundingBox="211.49 234.05 305.97 245.55"
 Z="124"
 Warning="Chemical Interpretation is not possible for this label"
 LineHeight="auto"
><s font="3" size="10" color="0">Ultrasound (525 kHz)</s></t><t
 id="998"
 p="218.45 220.80"
 BoundingBox="218.45 211.55 300.12 225"
 Z="125"
 Warning="Chemical Interpretation is not possible for this label"
 LineHeight="auto"
><s font="3" size="10" color="0" face="1">(CH</s><s font="3" size="10" color="0" face="33">3</s><s font="3" size="10" color="0" face="1">)</s><s font="3" size="10" color="0" face="33">2</s><s font="3" size="10" color="0" face="1">NH (5 wt%)</s></t><t
 id="999"
 p="237.33 272.40"
 BoundingBox="237.33 263.15 277.35 274.90"
 Z="126"
 Warning="Chemical Interpretation is not possible for this label"
 LineHeight="auto"
><s font="3" size="10" color="0" face="1">0% yield</s></t><t
 id="1006"
 p="115.86 157.80"
 BoundingBox="115.86 148.85 190.35 160.35"
 Z="127"
 Warning="Chemical Interpretation is not possible for this label"
 LineHeight="auto"
><s font="3" size="10" color="0">5 wt% on carbon</s></t><graphic
 id="1019"
 SupersededBy="1024"
 BoundingBox="306.19 136.20 211.27 136.20"
 Z="82"
 GraphicType="Line"
 ArrowType="FullHead"
 HeadSize="1000"
/><graphic
 id="1020"
 SupersededBy="1025"
 BoundingBox="366.66 119.08 366.66 51.60"
 Z="109"
 GraphicType="Line"
 ArrowType="FullHead"
 HeadSize="1000"
/><graphic
 id="1021"
 SupersededBy="1026"
 BoundingBox="366.66 160.20 366.66 227.68"
 Z="122"
 GraphicType="Line"
 ArrowType="FullHead"
 HeadSize="1000"
/><scheme
 id="1027"
><step
 id="1028"
 ReactionStepReactants="262"
 ReactionStepProducts="278"
 ReactionStepArrows="1019"
 ReactionStepObjectsAboveArrow="978 968 294 967"
 ReactionStepObjectsBelowArrow="977 976 979"
/></scheme><scheme
 id="1029"
><step
 id="1030"
 ReactionStepReactants="986"
 ReactionStepProducts="278"
 ReactionStepArrows="1021"
/></scheme><scheme
 id="1031"
><step
 id="1032"
 ReactionStepProducts="278"
 ReactionStepArrows="1020"
 ReactionStepObjectsBelowArrow="970 295"
/></scheme><arrow
 id="1024"
 BoundingBox="211.27 134.10 306.19 137.70"
 Z="82"
 FillType="None"
 ArrowheadHead="Full"
 ArrowheadType="Solid"
 HeadSize="1000"
 ArrowheadCenterSize="875"
 ArrowheadWidth="250"
 Head3D="306.19 136.20 0"
 Tail3D="211.27 136.20 0"
 Center3D="617.78 367.80 0"
 MajorAxisEnd3D="712.70 367.80 0"
 MinorAxisEnd3D="617.78 396.60 0"
/><arrow
 id="1025"
 BoundingBox="364.56 51.60 368.16 119.08"
 Z="109"
 FillType="None"
 ArrowheadHead="Full"
 ArrowheadType="Solid"
 HeadSize="1000"
 ArrowheadCenterSize="875"
 ArrowheadWidth="250"
 Head3D="366.66 119.08 0"
 Tail3D="366.66 51.60 0"
 Center3D="549.09 143.13 0"
 MajorAxisEnd3D="620.65 143.13 0"
 MinorAxisEnd3D="549.09 210.61 0"
/><arrow
 id="1026"
 BoundingBox="364.56 160.20 368.16 227.68"
 Z="122"
 FillType="None"
 ArrowheadHead="Full"
 ArrowheadType="Solid"
 HeadSize="1000"
 ArrowheadCenterSize="875"
 ArrowheadWidth="250"
 Head3D="366.66 160.20 0"
 Tail3D="366.66 227.68 0"
 Center3D="549.09 136.15 0"
 MajorAxisEnd3D="620.65 136.15 0"
 MinorAxisEnd3D="549.09 68.67 0"
/></page></CDXML>
